# Supplementary material for: Interacting Effects of Heat and Nanoplastics Affect Wheat (Triticum turgidum L.) Seedling Growth and Physiology
Source: Plants (Basel). 2025 Aug 5;14(15):2426. doi: 10.3390/plants14152426 (PMC12349157; doi:10.3390/plants14152426)
Supplement: Supplementary file 1 [file plants-14-02426-s001.zip]

Archive with 1 entries (1 files):
- plants-3740855-supplementary.pdf
